# Supplementary material for: Development of a Smartphone-Integrated Reflective Scatterometer for Bacterial Identification
Source: Sensors (Basel). 2022 Mar 30;22(7):2646. doi: 10.3390/s22072646 (PMC9003293; doi:10.3390/s22072646)
Supplement: Supplementary file 1 [file sensors-22-02646-s001.zip]

Archive with 1 entries (1 files):
- sensors-1612204-supplementary.pdf
